# Supplementary material for: Multi-Locus Microsatellite Typing of Colonising and Invasive Aspergillus fumigatus Isolates from Patients Post Lung Transplantation and with Chronic Lung Disease
Source: J Fungi (Basel). 2024 Jan 24;10(2):95. doi: 10.3390/jof10020095 (PMC10889758; doi:10.3390/jof10020095)
Supplement: Supplementary file 1 [file jof-10-00095-s001.zip]

Archive with 1 entries (1 files):
- jof-2810619-supplementary.pdf
